# Supplementary material for: Oleic Acid Uptake Reveals the Rescued Enterocyte Phenotype of Colon Cancer Caco-2 by HT29-MTX Cells in Co-Culture Mode
Source: Int J Mol Sci. 2017 Jul 20;18(7):1573. doi: 10.3390/ijms18071573 (PMC5536061; doi:10.3390/ijms18071573)
Supplement: Supplementary file 1 [file ijms-18-01573-s001.zip]

Archive with 3 entries (3 files):
- ijms-202960-FS1-for final.pdf
- ijms-202960-Table S2.pdf
- ijms-202960-Table S1.pdf
